# Supplementary material for: Risk Factors and Prediction of Acute Kidney Injury in Hospitalized Urology Patients: A Retrospective Cohort Study
Source: J Clin Med. 2026 May 2;15(9):3495. doi: 10.3390/jcm15093495 (PMC13163560; doi:10.3390/jcm15093495)
Supplement: Supplementary file 1 [file jcm-15-03495-s001.zip]

Archive with 1 entries (1 files):
- jcm-4239454-supplementary.pdf
